# Supplementary material for: Using whole-genome sequence data to examine the epidemiology of Salmonella, Escherichia coli and associated antimicrobial resistance in raccoons (Procyon lotor), swine manure pits, and soil samples on swine farms in southern Ontario, Canada
Source: PLoS One. 2021 Nov 18;16(11):e0260234. doi: 10.1371/journal.pone.0260234 (PMC8601536; doi:10.1371/journal.pone.0260234)
Supplement: S1 File — (XLSX) [file pone.0260234.s001.xlsx]

## Sheet: Sheet1
bioproject	sequencing_id	bacterial_species	sample_source	accession	biosample	collection_date	sample_id
PRJNA745182	N18-00257	Escherichia coli	Soil	JAIHHX000000000	SAMN20150248	2011-07-11	S157
PRJNA745183	N18-00258	Escherichia coli	Soil	JAIHHY000000000	SAMN20150249	2011-07-11	S162
PRJNA745184	N18-00260	Escherichia coli	Raccoon	JAIHHZ000000000	SAMN20150250	2011-07-01	R1169
PRJNA745185	N18-00269	Escherichia coli	Raccoon	JAIHIA000000000	SAMN20150251	2011-08-09	R1056
PRJNA745186	N18-00271	Escherichia coli	Swine manure pit	JAIHIB000000000	SAMN20150252	2011-06-14	F-002
PRJNA745187	N18-00272	Escherichia coli	Swine manure pit	JAIHIC000000000	SAMN20150253	2011-08-16	F-009.2
PRJNA745188	N18-00273	Escherichia coli	Soil	JAIHID000000000	SAMN20150254	2011-07-25	S221
PRJNA745189	N18-00281	Escherichia coli	Soil	JAIHIE000000000	SAMN20150255	2011-08-08	S285
PRJNA745190	N18-00283	Escherichia coli	Soil	JAIHIF000000000	SAMN20150256	2011-08-08	S294
PRJNA745191	N18-00284	Escherichia coli	Swine manure pit	JAIHIG000000000	SAMN20150257	2011-08-22	F-011.3
PRJNA745192	N18-00288	Escherichia coli	Soil	JAIHIH000000000	SAMN20150258	2011-08-29	S341
PRJNA745193	N18-00291	Escherichia coli	Swine manure pit	JAIHII000000000	SAMN20150259	2011-09-06	F-012
PRJNA745194	N18-00295	Escherichia coli	Raccoon	JAIHIJ000000000	SAMN20150260	2011-09-21	R1099
PRJNA745195	N18-00296	Escherichia coli	Soil	JAIHIK000000000	SAMN20150261	2011-09-19	S401
PRJNA745196	N18-00300	Escherichia coli	Soil	JAIHIL000000000	SAMN20150262	2011-09-19	S416
PRJNA745197	N18-00302	Escherichia coli	Swine manure pit	JAIHIM000000000	SAMN20150263	2011-09-19	F-013.2
PRJNA745198	N18-00303	Escherichia coli	Swine manure pit	JAIHIN000000000	SAMN20150264	2011-09-19	F-014
PRJNA745199	N18-00308	Escherichia coli	Swine manure pit	JAIHIO000000000	SAMN20150265	2011-09-26	F-015.3
PRJNA745200	N18-00312	Escherichia coli	Soil	JAIHIP000000000	SAMN20150266	2011-10-03	S455
PRJNA745201	N18-00317	Escherichia coli	Soil	JAIHIQ000000000	SAMN20150267	2011-10-17	S517
PRJNA745202	N18-00318	Escherichia coli	Soil	JAIHIR000000000	SAMN20150268	2011-10-17	S527
PRJNA745203	N18-00323	Escherichia coli	Swine manure pit	JAIHIS000000000	SAMN20150269	2011-10-17	F-017.3
PRJNA745204	N18-00325	Escherichia coli	Soil	JAIHIT000000000	SAMN20150270	2011-10-17	S515
PRJNA745205	N18-00326	Escherichia coli	Swine manure pit	JAIHIU000000000	SAMN20150271	2011-10-25	F-020.2
PRJNA745206	N18-00328	Escherichia coli	Soil	JAIHIV000000000	SAMN20150272	2011-11-01	S572
PRJNA745207	N18-00329	Escherichia coli	Soil	JAIHIW000000000	SAMN20150273	2011-11-01	S576
PRJNA745208	N18-00330	Escherichia coli	Soil	JAIHIX000000000	SAMN20150274	2011-11-01	S583
PRJNA745209	N18-00334	Escherichia coli	Swine manure pit	JAIHIY000000000	SAMN20150275	2011-07-14	F-005.3
PRJNA745210	N18-00335	Escherichia coli	Swine manure pit	JAIHIZ000000000	SAMN20150276	2012-05-23	12-27-1
PRJNA745211	N18-00336	Escherichia coli	Raccoon	JAIHJA000000000	SAMN20150277	2012-05-24	R1164
PRJNA745212	N18-00343	Escherichia coli	Raccoon	JAIHJB000000000	SAMN20150278	2012-06-19	R1121
PRJNA745213	N18-00348	Escherichia coli	Raccoon	JAIHJC000000000	SAMN20150279	2012-06-20	R1391
PRJNA745214	N18-00349	Escherichia coli	Raccoon	JAIHJD000000000	SAMN20150280	2012-06-21	R1241
PRJNA745215	N18-00355	Escherichia coli	Swine manure pit	JAIHJE000000000	SAMN20150281	2012-06-12	40969
PRJNA745216	N18-00356	Escherichia coli	Swine manure pit	JAIHJF000000000	SAMN20150282	2012-06-11	40970
PRJNA745217	N18-00359	Escherichia coli	Raccoon	JAIHJG000000000	SAMN20150283	2012-07-18	R1123
PRJNA745218	N18-00360	Escherichia coli	Raccoon	JAIHJH000000000	SAMN20150284	2012-07-17	R1307
PRJNA745219	N18-00361	Escherichia coli	Raccoon	JAIHJI000000000	SAMN20150285	2012-07-18	R1308
PRJNA745220	N18-00363	Escherichia coli	Raccoon	JAIHJJ000000000	SAMN20150286	2012-07-25	R1320
PRJNA745221	N18-00364	Escherichia coli	Soil	JAIHJK000000000	SAMN20150287	2012-07-24	5226
PRJNA745222	N18-00369	Escherichia coli	Swine manure pit	JAIHJL000000000	SAMN20150288	2012-08-08	40971
PRJNA745223	N18-00370	Escherichia coli	Soil	JAIHJM000000000	SAMN20150289	2012-08-13	5287
PRJNA745224	N18-00371	Escherichia coli	Soil	JAIHJN000000000	SAMN20150290	2012-08-13	5290
PRJNA745225	N18-00379	Escherichia coli	Soil	JAIHJO000000000	SAMN20150291	2012-08-20	5324
PRJNA745226	N18-00381	Escherichia coli	Raccoon	JAIHJP000000000	SAMN20150292	2012-09-05	R1261
PRJNA745227	N18-00382	Escherichia coli	Soil	JAIHJQ000000000	SAMN20150293	2012-09-25	5421
PRJNA745228	N18-00390	Escherichia coli	Swine manure pit	JAIHJR000000000	SAMN20150294	2012-10-11	40973
PRJNA745229	N18-00391	Escherichia coli	Swine manure pit	JAIHJS000000000	SAMN20150295	2012-10-11	40913
PRJNA745230	N18-00393	Escherichia coli	Soil	JAIHJT000000000	SAMN20150296	2013-05-27	6018
PRJNA745231	N18-00396	Escherichia coli	Raccoon	JAIHJU000000000	SAMN20150297	2013-06-07	R1411
PRJNA745232	N18-00397	Escherichia coli	Swine manure pit	JAIHJV000000000	SAMN20150298	2013-05-28	13-117-1
PRJNA745233	N18-00398	Escherichia coli	Soil	JAIHJW000000000	SAMN20150299	2013-06-03	6023
PRJNA745234	N18-00399	Escherichia coli	Soil	JAIHJX000000000	SAMN20150300	2013-06-03	6025
PRJNA745235	N18-00400	Escherichia coli	Soil	JAIHJY000000000	SAMN20150301	2013-06-03	6038
PRJNA745236	N18-00401	Escherichia coli	Soil	JAIHJZ000000000	SAMN20150302	2013-06-03	6039
PRJNA745237	N18-00406	Escherichia coli	Raccoon	JAIHKA000000000	SAMN20150303	2013-06-25	R1445
PRJNA745238	N18-00407	Escherichia coli	Raccoon	JAIHKB000000000	SAMN20150304	2013-06-27	R1452
PRJNA745239	N18-00408	Escherichia coli	Soil	JAIHKC000000000	SAMN20150305	2013-06-24	6095
PRJNA745240	N18-00409	Escherichia coli	Soil	JAIHKD000000000	SAMN20150306	2013-07-02	6110
PRJNA745241	N18-00410	Escherichia coli	Soil	JAIHKE000000000	SAMN20150307	2013-07-02	6113
PRJNA745242	N18-00411	Escherichia coli	Raccoon	JAIHKF000000000	SAMN20150308	2013-07-10	R1470
PRJNA745243	N18-00412	Escherichia coli	Raccoon	JAIHKG000000000	SAMN20150309	2013-07-12	R1480
PRJNA745244	N18-00413	Escherichia coli	Swine manure pit	JAIHKH000000000	SAMN20150310	2013-07-08	41276
PRJNA745245	N18-00414	Escherichia coli	Swine manure pit	JAIHKI000000000	SAMN20150311	2013-07-08	41335
PRJNA745246	N18-00415	Escherichia coli	Soil	JAIHKJ000000000	SAMN20150312	2013-07-08	6136
PRJNA745247	N18-00418	Escherichia coli	Raccoon	JAIHKK000000000	SAMN20150313	2013-07-01	R1508
PRJNA745248	N18-00420	Escherichia coli	Swine manure pit	JAIHKL000000000	SAMN20150314	2013-07-18	41307
PRJNA745249	N18-00421	Escherichia coli	Swine manure pit	JAIHKM000000000	SAMN20150315	2013-07-23	13-27-2
PRJNA745250	N18-00422	Escherichia coli	Soil	JAIHKN000000000	SAMN20150316	2013-07-29	6190
PRJNA745251	N18-00423	Escherichia coli	Soil	JAIHKO000000000	SAMN20150317	2013-07-29	6207
PRJNA745252	N18-00425	Escherichia coli	Soil	JAIHKP000000000	SAMN20150318	2013-08-12	6251
PRJNA745253	N18-00428	Escherichia coli	Swine manure pit	JAIHKQ000000000	SAMN20150319	2013-06-06	41277
PRJNA745254	N18-00431	Escherichia coli	Swine manure pit	JAIHKR000000000	SAMN20150320	2013-06-13	41336
PRJNA745255	N18-00433	Escherichia coli	Swine manure pit	JAIHKS000000000	SAMN20150321	2013-06-04	13-27-3
PRJNA745256	N18-00434	Escherichia coli	Soil	JAIHKT000000000	SAMN20150322	2013-09-03	6304
PRJNA745257	N18-00435	Escherichia coli	Swine manure pit	JAIHKU000000000	SAMN20150323	2013-09-17	41337
PRJNA745258	N18-00436	Escherichia coli	Soil	JAIHKV000000000	SAMN20150324	2013-09-16	6351
PRJNA745259	N18-00437	Escherichia coli	Swine manure pit	JAIHKW000000000	SAMN20150325	2013-09-24	41309
PRJNA745260	N18-00440	Escherichia coli	Soil	JAIHKX000000000	SAMN20150326	2013-10-07	6401
PRJNA745261	N18-00441	Escherichia coli	Soil	JAIHKY000000000	SAMN20150327	2013-10-07	6402
PRJNA745262	N18-00442	Escherichia coli	Soil	JAIHKZ000000000	SAMN20150328	2013-10-07	6407
PRJNA745263	N18-00443	Escherichia coli	Soil	JAIHLA000000000	SAMN20150329	2013-10-07	6409
PRJNA745264	N18-00445	Escherichia coli	Swine manure pit	JAIHLB000000000	SAMN20150330	2013-09-17	41278
PRJNA745265	N18-00451	Escherichia coli	Swine manure pit	JAIHLC000000000	SAMN20150331	2013-10-21	41338
PRJNA745266	N18-00452	Escherichia coli	Swine manure pit	JAIHLD000000000	SAMN20150332	2013-10-15	13-27-4
PRJNA745267	N18-00454	Escherichia coli	Soil	JAIHLE000000000	SAMN20150333	2013-11-05	6507
PRJNA745268	N18-00455	Escherichia coli	Swine manure pit	JAIHLF000000000	SAMN20150334	2013-11-20	13-27-5
PRJNA745269	N18-00463	Salmonella enterica subsp. enterica	Swine manure pit	JAIHBU000000000	SAMN20150089	2013-07-03	13-117-2s
PRJNA745270	N18-00464	Salmonella enterica subsp. enterica	Raccoon	JAIHBV000000000	SAMN20150090	2013-07-11	13-1476-2s
PRJNA745271	N18-00465	Salmonella enterica subsp. enterica	Raccoon	JAIHBW000000000	SAMN20150091	2013-08-01	13-1507-2s
PRJNA745272	N18-00466	Salmonella enterica subsp. enterica	Soil	JAIHBX000000000	SAMN20150092	2013-07-29	13-6191-2s
PRJNA745273	N18-00467	Salmonella enterica subsp. enterica	Soil	JAIHBY000000000	SAMN20150093	2013-07-29	13-6196-2s
PRJNA745274	N18-00468	Salmonella enterica subsp. enterica	Raccoon	JAIHBZ000000000	SAMN20150094	2013-09-04	13-1550-3s
PRJNA745275	N18-04233	Escherichia coli	Raccoon	JAIHLG000000000	SAMN20150335	2011-06-01	R1112
PRJNA745276	N18-04239	Escherichia coli	Swine manure pit	JAIHLH000000000	SAMN20150336	2011-06-08	F-001.2
PRJNA745277	N18-04241	Escherichia coli	Soil	JAIHLI000000000	SAMN20150337	2011-06-06	S032
PRJNA745278	N18-04242	Escherichia coli	Soil	JAIHLJ000000000	SAMN20150338	2011-06-06	S040
PRJNA745279	N18-04243	Escherichia coli	Soil	JAIHLK000000000	SAMN20150339	2011-06-06	S041
PRJNA745280	N18-04244	Escherichia coli	Soil	JAIHLL000000000	SAMN20150340	2011-06-06	S049
PRJNA745281	N18-04245	Escherichia coli	Soil	JAIHLM000000000	SAMN20150341	2011-06-06	S050
PRJNA745282	N18-04248	Escherichia coli	Raccoon	JAIHLN000000000	SAMN20150342	2011-06-23	R959
PRJNA745283	N18-04253	Escherichia coli	Soil	JAIHLO000000000	SAMN20150343	2011-06-20	S099
PRJNA745284	N19-00662	Salmonella enterica subsp. enterica	Raccoon	JAIHCA000000000	SAMN20150095	2011-06-07	R914
PRJNA745285	N19-00663	Salmonella enterica subsp. enterica	Raccoon	JAIHCB000000000	SAMN20150096	2011-06-08	R919
PRJNA745286	N19-00664	Salmonella enterica subsp. enterica	Raccoon	JAIHCC000000000	SAMN20150097	2011-06-15	R1325
PRJNA745287	N19-00665	Salmonella enterica subsp. enterica	Raccoon	JAIHCD000000000	SAMN20150098	2011-06-15	R932
PRJNA745288	N19-00666	Salmonella enterica subsp. enterica	Soil	JAIHCE000000000	SAMN20150099	2011-06-20	S091
PRJNA745289	N19-00667	Salmonella enterica subsp. enterica	Soil	JAIHCF000000000	SAMN20150100	2011-06-20	S093
PRJNA745290	N19-00668	Salmonella enterica subsp. enterica	Raccoon	JAIHCG000000000	SAMN20150101	2011-06-23	R960
PRJNA745291	N19-00669	Salmonella enterica subsp. enterica	Soil	JAIHCH000000000	SAMN20150102	2011-11-07	S170
PRJNA745292	N19-00670	Salmonella enterica subsp. enterica	Soil	JAIHCI000000000	SAMN20150103	2011-11-07	S173
PRJNA745293	N19-00671	Salmonella enterica subsp. enterica	Raccoon	JAIHCJ000000000	SAMN20150104	2011-07-22	R996
PRJNA745294	N19-00672	Salmonella enterica subsp. enterica	Raccoon	JAIHCK000000000	SAMN20150105	2011-07-22	R1167
PRJNA745295	N19-00673	Salmonella enterica subsp. enterica	Raccoon	JAIHCL000000000	SAMN20150106	2011-08-30	R1078
PRJNA745296	N19-00674	Salmonella enterica subsp. enterica	Raccoon	JAIHCM000000000	SAMN20150107	2011-08-26	R926
PRJNA745297	N19-00675	Salmonella enterica subsp. enterica	Raccoon	JAIHCN000000000	SAMN20150108	2011-07-28	R475
PRJNA745298	N19-00676	Salmonella enterica subsp. enterica	Soil	JAIHCO000000000	SAMN20150109	2011-07-01	S213
PRJNA745299	N19-00677	Salmonella enterica subsp. enterica	Raccoon	JAIHCP000000000	SAMN20150110	2011-08-10	R919
PRJNA745300	N19-00678	Salmonella enterica subsp. enterica	Raccoon	JAIHCQ000000000	SAMN20150111	2011-08-09	R1056
PRJNA745301	N19-00679	Salmonella enterica subsp. enterica	Raccoon	JAIHCR000000000	SAMN20150112	2011-08-10	R1202
PRJNA745302	N19-00680	Salmonella enterica subsp. enterica	Swine manure pit	JAIHCS000000000	SAMN20150113	2011-09-08	F-009
PRJNA745303	N19-00681	Salmonella enterica subsp. enterica	Swine manure pit	JAIHCT000000000	SAMN20150114	2011-10-08	F-010
PRJNA745304	N19-00682	Salmonella enterica subsp. enterica	Soil	JAIHCU000000000	SAMN20150115	2011-08-08	S283
PRJNA745305	N19-00683	Salmonella enterica subsp. enterica	Soil	JAIHCV000000000	SAMN20150116	2011-08-08	S295
PRJNA745306	N19-00684	Salmonella enterica subsp. enterica	Soil	JAIHCW000000000	SAMN20150117	2011-08-08	S298
PRJNA745307	N19-00685	Salmonella enterica subsp. enterica	Swine manure pit	JAIHCX000000000	SAMN20150118	2011-08-01	F-011
PRJNA745308	N19-00686	Salmonella enterica subsp. enterica	Swine manure pit	JAIHCY000000000	SAMN20150119	2011-08-01	F-012
PRJNA745309	N19-00687	Salmonella enterica subsp. enterica	Soil	JAIHCZ000000000	SAMN20150120	2011-08-01	S326
PRJNA745310	N19-00688	Salmonella enterica subsp. enterica	Soil	JAIHDA000000000	SAMN20150121	2011-09-19	S397
PRJNA745311	N19-00689	Salmonella enterica subsp. enterica	Soil	JAIHDB000000000	SAMN20150122	2011-09-19	S403
PRJNA745312	N19-00690	Salmonella enterica subsp. enterica	Swine manure pit	JAIHDC000000000	SAMN20150123	2011-09-19	F-013
PRJNA745313	N19-00691	Salmonella enterica subsp. enterica	Swine manure pit	JAIHDD000000000	SAMN20150124	2011-09-19	F-014
PRJNA745314	N19-00692	Salmonella enterica subsp. enterica	Raccoon	JAIHDE000000000	SAMN20150125	2011-09-21	R1098
PRJNA745315	N19-00693	Salmonella enterica subsp. enterica	Raccoon	JAIHDF000000000	SAMN20150126	2011-09-21	R1099
PRJNA745316	N19-00694	Salmonella enterica subsp. enterica	Raccoon	JAIHDG000000000	SAMN20150127	2011-09-27	R605
PRJNA745317	N19-00695	Salmonella enterica subsp. enterica	Raccoon	JAIHDH000000000	SAMN20150128	2011-09-27	R606
PRJNA745318	N19-00696	Salmonella enterica subsp. enterica	Raccoon	JAIHDI000000000	SAMN20150129	2011-09-29	R612
PRJNA745319	N19-00697	Salmonella enterica subsp. enterica	Raccoon	JAIHDJ000000000	SAMN20150130	2011-09-29	R613
PRJNA745320	N19-00698	Salmonella enterica subsp. enterica	Raccoon	JAIHDK000000000	SAMN20150131	2011-09-28	R1071
PRJNA745321	N19-00699	Salmonella enterica subsp. enterica	Soil	JAIHDL000000000	SAMN20150132	2011-09-19	S437
PRJNA745322	N19-00700	Salmonella enterica subsp. enterica	Soil	JAIHDM000000000	SAMN20150133	2011-09-19	S448
PRJNA745323	N19-00701	Salmonella enterica subsp. enterica	Swine manure pit	JAIHDN000000000	SAMN20150134	2011-10-17	F-017
PRJNA745324	N19-00702	Salmonella enterica subsp. enterica	Swine manure pit	JAIHDO000000000	SAMN20150135	2011-10-17	F-018
PRJNA745325	N19-00703	Salmonella enterica subsp. enterica	Soil	JAIHDP000000000	SAMN20150136	2011-10-17	S511
PRJNA745326	N19-00704	Salmonella enterica subsp. enterica	Soil	JAIHDQ000000000	SAMN20150137	2011-10-17	S525
PRJNA745327	N19-00705	Salmonella enterica subsp. enterica	Swine manure pit	JAIHDR000000000	SAMN20150138	2011-03-10	F-016
PRJNA745328	N19-00706	Salmonella enterica subsp. enterica	Soil	JAIHDS000000000	SAMN20150139	2011-03-10	S459
PRJNA745329	N19-00707	Salmonella enterica subsp. enterica	Raccoon	JAIHDT000000000	SAMN20150140	2011-10-26	R1325
PRJNA745330	N19-00708	Salmonella enterica subsp. enterica	Swine manure pit	JAIHDU000000000	SAMN20150141	2011-10-25	F-019
PRJNA745331	N19-00709	Salmonella enterica subsp. enterica	Swine manure pit	JAIHDV000000000	SAMN20150142	2011-10-25	F-020
PRJNA745332	N19-00710	Salmonella enterica subsp. enterica	Soil	JAIHDW000000000	SAMN20150143	2011-11-10	S563
PRJNA745333	N19-00711	Salmonella enterica subsp. enterica	Raccoon	JAIHDX000000000	SAMN20150144	2011-10-27	R996
PRJNA745334	N19-00712	Salmonella enterica subsp. enterica	Swine manure pit	JAIHDY000000000	SAMN20150145	2012-05-23	12-27-1
PRJNA745335	N19-00713	Salmonella enterica subsp. enterica	Soil	JAIHDZ000000000	SAMN20150146	2012-05-22	5005
PRJNA745336	N19-00714	Salmonella enterica subsp. enterica	Raccoon	JAIHEA000000000	SAMN20150147	2012-05-24	R1161
PRJNA745337	N19-00715	Salmonella enterica subsp. enterica	Raccoon	JAIHEB000000000	SAMN20150148	2012-05-24	R1164
PRJNA745338	N19-00716	Salmonella enterica subsp. enterica	Soil	JAIHEC000000000	SAMN20150149	2012-05-22	5007
PRJNA745339	N19-00717	Salmonella enterica subsp. enterica	Raccoon	JAIHED000000000	SAMN20150150	2012-05-29	R611
PRJNA745340	N19-00718	Salmonella enterica subsp. enterica	Raccoon	JAIHEE000000000	SAMN20150151	2012-05-30	R1169
PRJNA745341	N19-00719	Salmonella enterica subsp. enterica	Swine manure pit	JAIHEF000000000	SAMN20150152	2012-12-06	2012-01-01
PRJNA745342	N19-00720	Salmonella enterica subsp. enterica	Swine manure pit	JAIHEG000000000	SAMN20150153	2012-12-06	2012-03-01
PRJNA745343	N19-00721	Salmonella enterica subsp. enterica	Raccoon	JAIHEH000000000	SAMN20150154	2012-06-13	R1110
PRJNA745344	N19-00722	Salmonella enterica subsp. enterica	Raccoon	JAIHEI000000000	SAMN20150155	2012-06-13	R1112
PRJNA745345	N19-00723	Salmonella enterica subsp. enterica	Raccoon	JAIHEJ000000000	SAMN20150156	2012-06-12	R1194
PRJNA745346	N19-00724	Salmonella enterica subsp. enterica	Raccoon	JAIHEK000000000	SAMN20150157	2012-06-13	R1466
PRJNA745347	N19-00725	Salmonella enterica subsp. enterica	Raccoon	JAIHEL000000000	SAMN20150158	2012-06-14	R1202
PRJNA745348	N19-00726	Salmonella enterica subsp. enterica	Raccoon	JAIHEM000000000	SAMN20150159	2012-06-15	R1203
PRJNA745349	N19-00727	Salmonella enterica subsp. enterica	Raccoon	JAIHEN000000000	SAMN20150160	2012-06-15	R1208
PRJNA745350	N19-00728	Salmonella enterica subsp. enterica	Raccoon	JAIHEO000000000	SAMN20150161	2012-06-19	R1121
PRJNA745351	N19-00729	Salmonella enterica subsp. enterica	Raccoon	JAIHEP000000000	SAMN20150162	2012-06-19	R1160
PRJNA745352	N19-00730	Salmonella enterica subsp. enterica	Raccoon	JAIHEQ000000000	SAMN20150163	2012-06-19	R1162
PRJNA745353	N19-00731	Salmonella enterica subsp. enterica	Raccoon	JAIHER000000000	SAMN20150164	2012-06-22	R1133
PRJNA745354	N19-00732	Salmonella enterica subsp. enterica	Raccoon	JAIHES000000000	SAMN20150165	2012-06-26	R1134
PRJNA745355	N19-00733	Salmonella enterica subsp. enterica	Raccoon	JAIHET000000000	SAMN20150166	2012-06-27	R1137
PRJNA745356	N19-00734	Salmonella enterica subsp. enterica	Raccoon	JAIHEU000000000	SAMN20150167	2012-06-27	R1167
PRJNA745357	N19-00735	Salmonella enterica subsp. enterica	Swine manure pit	JAIHEV000000000	SAMN20150168	2012-11-07	2012-01-02
PRJNA745358	N19-00736	Salmonella enterica subsp. enterica	Soil	JAIHEW000000000	SAMN20150169	2012-07-01	5200
PRJNA745359	N19-00737	Salmonella enterica subsp. enterica	Raccoon	JAIHEX000000000	SAMN20150170	2012-07-11	R1466
PRJNA745360	N19-00738	Salmonella enterica subsp. enterica	Raccoon	JAIHEY000000000	SAMN20150171	2012-07-11	R1056
PRJNA745361	N19-00739	Salmonella enterica subsp. enterica	Raccoon	JAIHEZ000000000	SAMN20150172	2012-07-10	R1111
PRJNA745362	N19-00740	Salmonella enterica subsp. enterica	Raccoon	JAIHFA000000000	SAMN20150173	2012-07-11	R1199
PRJNA745363	N19-00741	Salmonella enterica subsp. enterica	Raccoon	JAIHFB000000000	SAMN20150174	2012-07-10	R1247
PRJNA745364	N19-00742	Salmonella enterica subsp. enterica	Raccoon	JAIHFC000000000	SAMN20150175	2012-07-10	R1249
PRJNA745365	N19-00743	Salmonella enterica subsp. enterica	Raccoon	JAIHFD000000000	SAMN20150176	2012-07-11	R1254
PRJNA745366	N19-00744	Salmonella enterica subsp. enterica	Raccoon	JAIHFE000000000	SAMN20150177	2012-07-11	R1257
PRJNA745367	N19-00745	Salmonella enterica subsp. enterica	Raccoon	JAIHFF000000000	SAMN20150178	2012-07-12	R1260
PRJNA745368	N19-00746	Salmonella enterica subsp. enterica	Raccoon	JAIHFG000000000	SAMN20150179	2012-07-17	R1268
PRJNA745369	N19-00747	Salmonella enterica subsp. enterica	Raccoon	JAIHFH000000000	SAMN20150180	2012-07-18	R1126
PRJNA745370	N19-00748	Salmonella enterica subsp. enterica	Raccoon	JAIHFI000000000	SAMN20150181	2012-07-25	R1168
PRJNA745371	N19-00749	Salmonella enterica subsp. enterica	Raccoon	JAIHFJ000000000	SAMN20150182	2012-07-11	R1277
PRJNA745372	N19-00750	Salmonella enterica subsp. enterica	Raccoon	JAIHFK000000000	SAMN20150183	2012-07-12	R1262
PRJNA745373	N19-00751	Salmonella enterica subsp. enterica	Raccoon	JAIHFL000000000	SAMN20150184	2012-07-18	R1310
PRJNA745374	N19-00752	Salmonella enterica subsp. enterica	Raccoon	JAIHFM000000000	SAMN20150185	2012-07-24	R1317
PRJNA745375	N19-00753	Salmonella enterica subsp. enterica	Soil	JAIHFN000000000	SAMN20150186	2012-07-01	5207
PRJNA745376	N19-00754	Salmonella enterica subsp. enterica	Raccoon	JAIHFO000000000	SAMN20150187	2012-07-27	R1325
PRJNA745377	N19-00755	Salmonella enterica subsp. enterica	Raccoon	JAIHFP000000000	SAMN20150188	2012-08-09	R1247
PRJNA745378	N19-00756	Salmonella enterica subsp. enterica	Raccoon	JAIHFQ000000000	SAMN20150189	2012-08-08	R1277
PRJNA745379	N19-00757	Salmonella enterica subsp. enterica	Raccoon	JAIHFR000000000	SAMN20150190	2012-08-08	R1280
PRJNA745380	N19-00758	Salmonella enterica subsp. enterica	Raccoon	JAIHFS000000000	SAMN20150191	2012-08-08	R1281
PRJNA745381	N19-00759	Salmonella enterica subsp. enterica	Raccoon	JAIHFT000000000	SAMN20150192	2012-08-08	R1282
PRJNA745382	N19-00760	Salmonella enterica subsp. enterica	Raccoon	JAIHFU000000000	SAMN20150193	2012-08-08	R1283
PRJNA745383	N19-00761	Salmonella enterica subsp. enterica	Soil	JAIHFV000000000	SAMN20150194	2012-07-08	5274
PRJNA745384	N19-00762	Salmonella enterica subsp. enterica	Soil	JAIHFW000000000	SAMN20150195	2012-07-08	5276
PRJNA745385	N19-00763	Salmonella enterica subsp. enterica	Raccoon	JAIHFX000000000	SAMN20150196	2012-08-14	R1154
PRJNA745386	N19-00764	Salmonella enterica subsp. enterica	Swine manure pit	JAIHFY000000000	SAMN20150197	2012-08-01	12-27-4
PRJNA745387	N19-00765	Salmonella enterica subsp. enterica	Swine manure pit	JAIHFZ000000000	SAMN20150198	2012-08-01	12-117-4
PRJNA745388	N19-00766	Salmonella enterica subsp. enterica	Soil	JAIHGA000000000	SAMN20150199	2012-08-01	5283
PRJNA745389	N19-00767	Salmonella enterica subsp. enterica	Soil	JAIHGB000000000	SAMN20150200	2012-08-01	5288
PRJNA745390	N19-00768	Salmonella enterica subsp. enterica	Soil	JAIHGC000000000	SAMN20150201	2012-04-09	5376
PRJNA745391	N19-00769	Salmonella enterica subsp. enterica	Soil	JAIHGD000000000	SAMN20150202	2012-04-09	5377
PRJNA745392	N19-00770	Salmonella enterica subsp. enterica	Soil	JAIHGE000000000	SAMN20150203	2012-08-01	5321
PRJNA745393	N19-00771	Salmonella enterica subsp. enterica	Soil	JAIHGF000000000	SAMN20150204	2012-08-01	5322
PRJNA745394	N19-00772	Salmonella enterica subsp. enterica	Swine manure pit	JAIHGG000000000	SAMN20150205	2012-08-08	2012-01-03
PRJNA745395	N19-00773	Salmonella enterica subsp. enterica	Raccoon	JAIHGH000000000	SAMN20150206	2012-08-10	R1288
PRJNA745396	N19-00774	Salmonella enterica subsp. enterica	Raccoon	JAIHGI000000000	SAMN20150207	2012-08-10	R1292
PRJNA745397	N19-00775	Salmonella enterica subsp. enterica	Raccoon	JAIHGJ000000000	SAMN20150208	2012-08-23	R1337
PRJNA745398	N19-00776	Salmonella enterica subsp. enterica	Raccoon	JAIHGK000000000	SAMN20150209	2012-09-07	R1372
PRJNA745399	N19-00777	Salmonella enterica subsp. enterica	Raccoon	JAIHGL000000000	SAMN20150210	2012-09-18	R1345
PRJNA745400	N19-00778	Salmonella enterica subsp. enterica	Raccoon	JAIHGM000000000	SAMN20150211	2012-09-11	R1376
PRJNA745401	N19-00779	Salmonella enterica subsp. enterica	Raccoon	JAIHGN000000000	SAMN20150212	2012-09-05	R1359
PRJNA745402	N19-00780	Salmonella enterica subsp. enterica	Raccoon	JAIHGO000000000	SAMN20150213	2012-09-05	R1285
PRJNA745403	N19-00781	Salmonella enterica subsp. enterica	Raccoon	JAIHGP000000000	SAMN20150214	2012-09-05	R1261
PRJNA745404	N19-00782	Salmonella enterica subsp. enterica	Soil	JAIHGQ000000000	SAMN20150215	2012-09-01	5423
PRJNA745405	N19-00783	Salmonella enterica subsp. enterica	Soil	JAIHGR000000000	SAMN20150216	2012-09-01	5425
PRJNA745406	N19-00784	Salmonella enterica subsp. enterica	Raccoon	JAIHGS000000000	SAMN20150217	2012-10-11	R1382
PRJNA745407	N19-00785	Salmonella enterica subsp. enterica	Raccoon	JAIHGT000000000	SAMN20150218	2012-10-10	R1383
PRJNA745408	N19-00786	Salmonella enterica subsp. enterica	Raccoon	JAIHGU000000000	SAMN20150219	2012-10-10	R1358
PRJNA745409	N19-00787	Salmonella enterica subsp. enterica	Raccoon	JAIHGV000000000	SAMN20150220	2012-10-11	R1249
PRJNA745410	N19-00788	Salmonella enterica subsp. enterica	Soil	JAIHGW000000000	SAMN20150221	2012-09-10	5462
PRJNA745411	N19-00789	Salmonella enterica subsp. enterica	Soil	JAIHGX000000000	SAMN20150222	2012-09-10	5473
PRJNA745412	N19-00790	Salmonella enterica subsp. enterica	Soil	JAIHGY000000000	SAMN20150223	2012-09-10	5475
PRJNA745413	N19-00791	Salmonella enterica subsp. enterica	Soil	JAIHGZ000000000	SAMN20150224	2012-09-10	5479
PRJNA745414	N19-00792	Salmonella enterica subsp. enterica	Soil	JAIHHA000000000	SAMN20150225	2012-10-15	5481
PRJNA745415	N19-00793	Salmonella enterica subsp. enterica	Swine manure pit	JAIHHB000000000	SAMN20150226	2012-11-10	2012-03-05
PRJNA745416	N19-00794	Salmonella enterica subsp. enterica	Raccoon	JAIHHC000000000	SAMN20150227	2013-06-07	R1414
PRJNA745417	N19-00795	Salmonella enterica subsp. enterica	Raccoon	JAIHHD000000000	SAMN20150228	2013-06-12	R1418
PRJNA745418	N19-00796	Salmonella enterica subsp. enterica	Raccoon	JAIHHE000000000	SAMN20150229	2013-06-14	R1422
PRJNA745419	N19-00797	Salmonella enterica subsp. enterica	Soil	JAIHHF000000000	SAMN20150230	2013-06-01	6096
PRJNA745420	N19-00798	Salmonella enterica subsp. enterica	Raccoon	JAIHHG000000000	SAMN20150231	2013-07-09	R1465
PRJNA745421	N19-00799	Salmonella enterica subsp. enterica	Raccoon	JAIHHH000000000	SAMN20150232	2013-07-09	R1466
PRJNA745422	N19-00800	Salmonella enterica subsp. enterica	Raccoon	JAIHHI000000000	SAMN20150233	2013-06-26	R1449
PRJNA745423	N19-00801	Salmonella enterica subsp. enterica	Raccoon	JAIHHJ000000000	SAMN20150234	2013-07-16	R1485
PRJNA745424	N19-00802	Salmonella enterica subsp. enterica	Soil	JAIHHK000000000	SAMN20150235	2013-07-01	6153
PRJNA745425	N19-00803	Salmonella enterica subsp. enterica	Raccoon	JAIHHL000000000	SAMN20150236	2013-07-16	R1486
PRJNA745426	N19-00804	Salmonella enterica subsp. enterica	Raccoon	JAIHHM000000000	SAMN20150237	2013-08-09	R1296
PRJNA745427	N19-00805	Salmonella enterica subsp. enterica	Raccoon	JAIHHN000000000	SAMN20150238	2013-08-20	R1533
PRJNA745428	N19-00806	Salmonella enterica subsp. enterica	Soil	JAIHHO000000000	SAMN20150239	2013-04-11	6491
PRJNA745429	N19-00807	Salmonella enterica subsp. enterica	Soil	JAIHHP000000000	SAMN20150240	2013-04-11	6496
PRJNA745430	N19-00808	Salmonella enterica subsp. enterica	Soil	JAIHHQ000000000	SAMN20150241	2013-04-11	6499
PRJNA745431	N19-00809	Salmonella enterica subsp. enterica	Soil	JAIHHR000000000	SAMN20150242	2013-08-09	6326
PRJNA745432	N19-00810	Salmonella enterica subsp. enterica	Swine manure pit	JAIHHS000000000	SAMN20150243	2013-09-23	2013-02-04
PRJNA745433	N19-00811	Salmonella enterica subsp. enterica	Soil	JAIHHT000000000	SAMN20150244	2013-09-23	6379
PRJNA745434	N19-00812	Salmonella enterica subsp. enterica	Raccoon	JAIHHU000000000	SAMN20150245	2013-09-25	R1556
PRJNA745435	N19-00813	Salmonella enterica subsp. enterica	Raccoon	JAIHHV000000000	SAMN20150246	2013-09-26	R1559
PRJNA745436	N19-00814	Salmonella enterica subsp. enterica	Soil	JAIHHW000000000	SAMN20150247	2013-09-23	6377
